# Supplementary material for: Differential Stress Responses to Rice Blast Fungal Infection Associated with the Vegetative Growth Phase in Rice
Source: Plants (Basel). 2025 Jan 16;14(2):241. doi: 10.3390/plants14020241 (PMC11769066; doi:10.3390/plants14020241)
Supplement: Supplementary file 1 [file plants-14-00241-s001.zip › Supplementary Tables.xlsx]

## Sheet: Supplementary Table1
Supplementary Table1. A list of 111 DEGs identified only in second leaves.
Gene_ID	log2 fold change	Annotation	Gene Symbol
Os01g0124401	3.8971	Similar to Bowman-Birk type bran trypsin inhibitor. (Os01t0124401-01)	RBBI3-3
Os01g0152700	-6.68197	Similar to Histone H2B (CaH2B). (Os01t0152700-01)
Os01g0159000	7.92558	Similar to cDNA clone:J023049H21, full insert sequence. (Os01t0159000-01)	OsDOG1L-1
Os01g0179200	-8.10232	Syntaxin, N-terminal domain containing protein. (Os01t0179200-01)
Os01g0183000	3.74092	Similar to GmCK3p (EC 2.7.1.32) (Fragment). (Os01t0183000-01)
Os01g0195000	-7.6653	Zinc finger and indeterminate domain (IDD) family transcription factor, Regulation of secondary cell wall formation (Os01t0195000-01)	OsIDD2
Os01g0210600	-1.45531	Protein of unknown function DUF538 family protein. (Os01t0210600-02)
Os01g0243000	-7.58669	Similar to triacylglycerol lipase. (Os01t0243000-01)
Os01g0263500	-7.56624	Similar to predicted protein. (Os01t0263500-01)	OsMed3_1, Med3_1
Os01g0551100	-4.57257	Ribonuclease III domain containing protein. (Os01t0551100-01)
Os01g0579800	-6.42237	Conserved hypothetical protein. (Os01t0579800-01)
Os01g0588400	7.73609	Band 7 protein family protein. (Os01t0588400-01)
Os01g0603200	-7.78497	Conserved hypothetical protein. (Os01t0603200-01);Hypothetical protein. (Os01t0603200-02)
Os01g0680500	-7.92615	Hypothetical protein. (Os01t0680500-01)
Os01g0713200	2.68878	Similar to Beta-glucanase. (Os01t0713200-01)	GNS10
Os01g0718300	-7.66231	Receptor serine/threonine kinase, Organ development through controlling cell division and elongation (Os01t0718300-01);Similar to Systemin receptor SR160 precursor (EC 2.7.1.37) (Brassinosteroid LRR receptor kinase). (Os01t0718300-02);Similar to Brassinosteroid-insensitive 1. (Os01t0718300-03)	D61, d61*, dwf42, d61, OsBRI1, OSBRI1, BRI1, Os BRI1, Osbri1
Os01g0721500	-8.06832	NB-ARC domain containing protein. (Os01t0721500-01)
Os01g0736551	-7.96827	Hypothetical gene. (Os01t0736551-01)
Os01g0736600	-7.72235	Zinc finger, RING/FYVE/PHD-type domain containing protein. (Os01t0736600-01)
Os01g0780500	4.75657	SCAMP family protein. (Os01t0780500-01)
Os01g0851700	3.97645	Similar to Cytosolic starch phosphorylase (Fragment). (Os01t0851700-01)	Pho2, OsPho2
Os01g0878400	-7.88203	Amino acid permease, Regulation of tiller number and grain yield (Os01t0878400-01)	OsAAP5
Os01g0878550	-6.89286	Hypothetical protein. (Os01t0878550-00)
Os01g0931400	7.75013	Similar to thiamin pyrophosphokinase 1. (Os01t0931400-01);Thiamin pyrophosphokinase, eukaryotic domain containing protein. (Os01t0931400-02)	ROX1
Os01g0940700	1.09575	Similar to Glucan endo-1,3-beta-glucosidase GII precursor (EC 3.2.1.39) ((1->3)- beta-glucan endohydrolase GII) ((1->3)-beta-glucanase isoenzyme GII) (Beta-1,3-endoglucanase GII). (Os01t0940700-01);Similar to Beta 1,3-glucanase. (Os01t0940700-02)	OsPR2, PR2, OsGlu1, Glu1
Os01g0946600	7.94362	Conserved hypothetical protein. (Os01t0946600-01)	OsPR2
Os01g0974200	-1.5091	Metallothionein, Distribution of Zn to grain (Os01t0974200-01);RicMT (Metallothionein-like protein). (Os01t0974200-02);Conserved hypothetical protein. (Os01t0974200-03)	OsMT2c
Os01g0978500	-6.76527	Conserved hypothetical protein. (Os01t0978500-01)
Os02g0129900	-8.04758	Similar to hydrolase, acting on ester bonds. (Os02t0129900-01)
Os02g0138200	-7.87598	RNA recognition motif, RNP-1 domain containing protein. (Os02t0138200-01);Similar to Marker Xucw84. (Os02t0138200-02);Similar to Marker Xucw84. (Os02t0138200-03)
Os02g0240300	2.65811	Similar to Class III peroxidase GvPx2b (Fragment). (Os02t0240300-01)	prx29
Os02g0548100	-7.64242	Helix-loop-helix DNA-binding domain containing protein. (Os02t0548100-00)	OsbHLH147, bHLH147
Os02g0569400	1.98975	Cytochrome P450 family protein. (Os02t0569400-01);Similar to Cyt-P450 monooxygenase. (Os02t0569400-02)	CYP76M8
Os02g0610800	7.72374	Protein of unknown function DUF1092 family protein. (Os02t0610800-01)
Os02g0793700	-1.52728	Similar to Membrane steroid-binding protein 1. (Os02t0793700-01);Cytochrome b5 domain containing protein. (Os02t0793700-02)	SBP
Os02g0794900	-6.91946	Formin-like protein 7. (Os02t0794900-00)	OsFH7, FH7
Os02g0824400	5.61525	Conserved hypothetical protein. (Os02t0824400-01)
Os03g0100800	-5.59398	Plasma membrane proton pump ATPase (H<sup>+</sup>-ATPase), Pi acquisition and transport, Nutrient uptake during mycorrhizal symbioses (Os03t0100800-01)	Os-HA1, OsA8
Os03g0100850	-6.27276	Hypothetical protein. (Os03t0100850-00)
Os03g0113100	7.96653	Similar to Thymidine kinase. (Os03t0113100-01);Thymidine kinase family protein. (Os03t0113100-02)	TK
Os03g0151800	1.9906	AAA-type ATPase, Modulation of cellular processes, Control of plant survival (Os03t0151800-02);Hypothetical conserved gene. (Os03t0151800-03)	OsCDC48, PSD128
Os03g0180900	1.62246	Tify domain containing protein. (Os03t0180900-01)	TIFY11C
Os03g0222100	-7.96498	Similar to Topoisomerase-like protein. (Os03t0222100-01)
Os03g0235000	1.56799	Similar to Peroxidase. (Os03t0235000-01)	POXN
Os03g0265001	-7.38674	Hypothetical gene. (Os03t0265001-01)
Os03g0304400	-7.71909	Zinc finger, RING/FYVE/PHD-type domain containing protein. (Os03t0304400-01)	DLN83
Os03g0305000	6.97881	AMP-binding protein. (Os03t0305000-01)
Os03g0325500	-3.50159	Similar to Phosphate starvation regulator protein (Regulatory protein of P- starvation acclimation response Psr1). (Os03t0325500-01);Hypothetical conserved gene. (Os03t0325500-02)	DLN85
Os03g0388900	-1.10467	Peptidase C14, caspase catalytic domain containing protein. (Os03t0388900-01)	MC1
Os03g0411000	-5.30355	Apoptosis inhibitory 5 family protein. (Os03t0411000-01)
Os03g0663500	1.2087	Similar to Osmotin precursor. (Os03t0663500-00)	TLP, PR5
Os03g0663600	1.20942	Similar to Pathogenesis-related thaumatin-like protein. (Os03t0663600-00)
Os03g0724700	-7.63158	Similar to cDNA clone:002-104-C06, full insert sequence. (Os03t0724700-01);Similar to cDNA clone:002-144-A12, full insert sequence. (Os03t0724700-02);Maf-like protein family protein. (Os03t0724700-03)
Os03g0767600	-1.71771	BTB domain containing protein. (Os03t0767600-01)
Os03g0841600	8.25201	UDP-glucuronosyl/UDP-glucosyltransferase family protein. (Os03t0841600-01)
Os04g0161100	-7.65614	Similar to OSIGBa0102O13.5 protein. (Os04t0161100-00)
Os04g0165700	1.2992	Cysteine synthase (EC 2.5.1.47). (Os04t0165700-01)	OsCAS, CAS
Os04g0178300	1.23582	Similar to Isoform 3 of Syn-copalyl diphosphate synthase. (Os04t0178300-01);Similar to Syn-copalyl diphosphate synthase. (Os04t0178300-02);Syn-copalyl diphosphate synthase, Fungal non-host disease resistance (Os04t0178300-03)	OsCPS4, Os-CPS4, OsCyc1, OsCPSsyn
Os04g0398600	-4.30227	Similar to Pectin-glucuronyltransferase. (Os04t0398600-01);Similar to Pectin-glucuronyltransferase. (Os04t0398600-02);Similar to H0209H04.3 protein. (Os04t0398600-03)
Os04g0477000	7.84103	BTB/POZ fold domain containing protein. (Os04t0477000-01)
Os04g0477025	7.84103	Hypothetical gene. (Os04t0477025-00)
Os04g0516600	1.20055	Pyridoxal phosphate-dependent transferase, major region, subdomain 1 domain containing protein. (Os04t0516600-01)
Os04g0516701	1.12934	Hypothetical gene. (Os04t0516701-00)
Os04g0518400	7.57695	Phenylalanine ammonia-lyase, Resistance to brown planthopper (BPH) (Os04t0518400-01)	OsPAL6
Os04g0563700	7.64628	Cyclin. (Os04t0563700-01)	CYCB2;1
Os04g0677066	-7.83951	Type I protein arginine methyltransferase (Os04t0677066-01)	OsPRMT6b
Os04g0688300	1.62459	Haem peroxidase, plant/fungal/bacterial family protein. (Os04t0688300-01)	prx61
Os05g0117500	-6.87498	Similar to Nudix hydrolase 9 (EC 3.6.1.-) (AtNUDT9). (Os05t0117500-01)
Os05g0298050	-8.13437	UDP-glucuronosyl/UDP-glucosyltransferase domain containing protein. (Os05t0298050-00)
Os05g0357200	-2.44633	Adenine nucleotide translocator 1 domain containing protein. (Os05t0357200-01)
Os05g0420600	1.56682	Cytochrome c. (Os05t0420600-01)	CC1
Os06g0146400	2.09608	FeS cluster insertion domain containing protein. (Os06t0146400-01)	ISC7
Os06g0158000	2.41238	Similar to Acyl-CoA synthetase (EC 6.2.1.3). (Os06t0158000-01)	LACS3
Os06g0237900	-7.89741	Conserved hypothetical protein. (Os06t0237900-00)
Os06g0586000	1.18401	Conserved hypothetical protein. (Os06t0586000-01)	expressed protein gene
Os07g0432800	8.31347	Similar to Typical P-type R2R3 Myb protein (Fragment). (Os07t0432800-01)
Os07g0580500	-5.8486	Transcription factor, Brassinosteroid (BR)-regulated growth response, Feedback inhibition of BR biosynthesis (Os07t0580500-01)	BZR1, OsBZR1, Os BZR1
Os07g0608700	2.50297	Similar to Small nuclear ribonucleoprotein G (snRNP-G) (Sm protein G) (Sm-G) (SmG). (Os07t0608700-01);Similar to small nuclear ribonucleoprotein G. (Os07t0608700-02)	Sm gene, Sm family protein
Os08g0176200	6.35841	Serine/threonine protein kinase-related domain containing protein. (Os08t0176200-01)	ORK1, OsRLCK246, RLCK246
Os08g0326900	5.78537	Similar to WRKY DNA binding domain containing protein, expressed. (Os08t0326900-01);Similar to cDNA clone:J013153J11, full insert sequence. (Os08t0326900-02)
Os08g0333100	-7.85701	Conserved hypothetical protein. (Os08t0333100-01)
Os08g0366000	1.30983	Phosphoenolpyruvate carboxylase (Os08t0366000-01);Phosphoenolpyruvate carboxylase. (Os08t0366000-02);Similar to Phosphoenolpyruvate carboxylase. (Os08t0366000-03);Similar to Phosphoenolpyruvate carboxylase. (Os08t0366000-04)	Osppc2a
Os08g0469400	-7.53263	Similar to Transmembrane emp24 domain-containing protein 10. (Os08t0469400-00)
Os08g0476300	-4.8458	Glucose/ribitol dehydrogenase family protein. (Os08t0476300-01);Glucose/ribitol dehydrogenase family protein. (Os08t0476300-02)	EIP11
Os09g0420800	-1.74494	Similar to Ubiquitin. (Os09t0420800-01)
Os09g0436200	7.26657	Hypothetical protein. (Os09t0436200-01)
Os09g0570500	6.78103	Zinc finger, RING-type domain containing protein. (Os09t0570500-01)	OsRFPHC-16
Os10g0181200	-4.93438	Similar to binding protein. (Os10t0181200-01);Similar to (RAP Annotation release2) Protein prenyltransferase domain containing protein. (Os10t0181200-02)
Os10g0181333	-7.5534	Hypothetical protein. (Os10t0181333-00)
Os10g0404500	-7.53176	Similar to Sucrose transporter. (Os10t0404500-01)	SUT3
Os10g0409400	1.76335	beta subunit of polygalacturonase 1, Abiotic stress response (Os10t0409400-01)	RD22, OsBURP16
Os10g0411700	1.36949	Similar to S28 ribosomal protein (Fragment). (Os10t0411700-01)	RPS28
Os10g0441800	5.53609	Similar to RAB5B. (Os10t0441800-01)	OsRab5A2, Rab5A2
Os10g0450800	-2.14753	Hypothetical protein. (Os10t0450800-02)
Os10g0487400	8.00016	Zinc finger, RING/FYVE/PHD-type domain containing protein. (Os10t0487400-01);Zinc finger, RING/FYVE/PHD-type domain containing protein. (Os10t0487400-02);Similar to Zinc finger, C3HC4 type family protein, expressed. (Os10t0487400-03)
Os10g0493300	-8.17373	Hypothetical protein. (Os10t0493300-01);Hypothetical conserved gene. (Os10t0493300-02)
Os10g0528400	-7.51682	Glutathione S-transferase, C-terminal-like domain containing protein. (Os10t0528400-01)	GSTU3
Os10g0528651	-8.05672	Conserved hypothetical protein. (Os10t0528651-00)
Os10g0542900	2.18249	Similar to chitinase. (Os10t0542900-01)	CHT8
Os11g0197725	7.84355	Hypothetical protein. (Os11t0197725-01)
Os11g0592000	1.03161	Pathogenesis-related (PR) protein, Abiotic stress response, Disease resistance (Os11t0592000-01)	OsPR4c
Os11g0639000	7.58242	Similar to Phyb1. (Os11t0639000-00)
Os11g0691800	-7.58646	Similar to Leucine Rich Repeat family protein, expressed. (Os11t0691800-01)	RLCK354
Os12g0175700	-4.61601	Nonaspanin (TM9SF) family protein. (Os12t0175700-01)
Os12g0275400	7.98291	Hypothetical conserved gene. (Os12t0275400-01)
Os12g0569500	2.09881	Thaumatin, pathogenesis-related family protein. (Os12t0569500-01)
Os12g0575000	-1.93989	Protein of unknown function DUF1118 family protein. (Os12t0575000-01)
Os12g0604000	-6.99013	Non-protein coding transcript. (Os12t0604000-02)
Os12g0621000	7.87529	Similar to Ubiquitin carboxyl-terminal hydrolase. (Os12t0621000-00)	UBP4-8
Os12g0628600	2.19511	Similar to Thaumatin-like pathogenesis-related protein 3 precursor. (Os12t0628600-01)	PR5
Os12g0630500	7.05823	Similar to Thaumatin-like protein. (Os12t0630500-01)

## Sheet: Supplementary Table2
Supplementary Table2. A list of 405 DEGs identified only in fourth leaves.
Gene_ID	log2 fold change	Annotation	Gene Symbol	Module Colors
Os01g0102900	-1.52471	Light-regulated protein, Regulation of light-dependent attachment of LEAF-TYPE FERREDOXIN-NADP+ OXIDOREDUCTASE (LFNR) to the thylakoid membrane (Os01t0102900-01)	LIR1, Lir1	Turquoise
Os01g0176200	7.70037	UDP-glucuronosyl/UDP-glucosyltransferase family protein. (Os01t0176200-01);UDP-glucuronosyl/UDP-glucosyltransferase family protein. (Os01t0176200-02)		Yellow
Os01g0179600	-1.46183	UDP-glucuronosyl/UDP-glucosyltransferase family protein. (Os01t0179600-01)	UGT75K1	Grey
Os01g0196300	1.86687	Basic helix-loop-helix (bHLH) transcription factor, Diterpenoid phytoalexin factor, Biosynthesis of diterpenoid phytoalexins, Stress response (Os01t0196300-01)	DPF, OsbHLH025	Blue
Os01g0197400	-4.24187	Conserved hypothetical protein. (Os01t0197400-01)		Grey
Os01g0200700	-1.61533	Metallothionein-like protein, Tolerance to salinity and heavy metal stresses, Abiotic stress response (Os01t0200700-01)	OsMT-3a	Turquoise
Os01g0201100	5.90232	Similar to xylosyltransferase oxt. (Os01t0201100-01)		Blue
Os01g0214800	2.16422	Lipase, GDSL domain containing protein. (Os01t0214800-01);Similar to Esterase. (Os01t0214800-02);Similar to Esterase. (Os01t0214800-03)	GELP3	Blue
Os01g0220400	1.69265	Hypothetical protein. (Os01t0220400-01)		Blue
Os01g0237500	3.54659	NmrA-like family protein. (Os01t0237500-01)		Blue
Os01g0239100	-1.38963	Heat shock protein DnaJ family protein. (Os01t0239100-01);Heat shock protein DnaJ family protein. (Os01t0239100-02)	OsDjB1	Turquoise
Os01g0240600	7.81853	Hypothetical conserved gene. (Os01t0240600-01)		Brown
Os01g0256500	-1.16031	Similar to ZnI. (Os01t0256500-02)		Turquoise
Os01g0283300	3.35367	Conserved hypothetical protein. (Os01t0283300-01);Conserved hypothetical protein. (Os01t0283300-02)		Grey
Os01g0303000	-1.91344	Similar to CP12 (Fragment). (Os01t0303000-02)		Turquoise
Os01g0314800	1.28424	Late embryogenesis abundant protein 3 family protein. (Os01t0314800-01)	LEA9	Yellow
Os01g0323600	-1.48979	S-adenosyl-l-methionine synthetase, Essential for histone H3K4me3 and DNA methylation, Regulation of gene expression related to flowering (Os01t0323600-01)	OsSAMS2	Turquoise
Os01g0323775	-1.48898	Hypothetical protein. (Os01t0323775-00)		Turquoise
Os01g0501800	-1.84576	Similar to Photosystem II oxygen-evolving complex protein 1 (Fragment). (Os01t0501800-01)	PSBO	Turquoise
Os01g0510200	4.55901	Conserved hypothetical protein. (Os01t0510200-01)		Brown
Os01g0547600	7.94637	High-affinity nitrate transporter, Nitrate transport, Auxin signaling (Os01t0547600-01)	NRT2.4, OsNRT2.4	Brown
Os01g0561600	2.09509	Cytochrome P450 family protein. (Os01t0561600-01)	CYP76M14	Yellow
Os01g0590900	7.4591	Similar to Serine/threonine-protein kinase AFC3. (Os01t0590900-01)		Brown
Os01g0595600	3.48245	Alpha/beta hydrolase fold-1 domain containing protein. (Os01t0595600-01)		Blue
Os01g0600400	7.49989	Pentatricopeptide repeat domain containing protein. (Os01t0600400-01)		Blue
Os01g0614700	5.62695	Similar to Adaptin ear-binding coat-associated protein 1. (Os01t0614700-01);Adaptin ear-binding coat-associated protein 1 NECAP-1 family protein. (Os01t0614700-02)	ABCI13	Brown
Os01g0614750	5.62695	Hypothetical protein. (Os01t0614750-00)		Brown
Os01g0615050	1.34508	Proteinase inhibitor I13, potato inhibitor I family protein. (Os01t0615050-00)		Blue
Os01g0639600	1.81616	Protein of unknown function DUF1645 family protein. (Os01t0639600-01)		Grey
Os01g0639900	-1.91542	beta-carbonic anhydrase (EC:4.2.1.1), Carbon assimilation, CO<sub>2</sub>-mediated stomatal pore response (Os01t0639900-01)	BETACA1, Os&beta;CA1, OsbCA1	Turquoise
Os01g0642200	-1.41734	Conserved hypothetical protein. (Os01t0642200-01)		Grey
Os01g0682500	-1.82118	Similar to Protein Kinase C630.09c. (Os01t0682500-01)		Grey
Os01g0693466	-7.75431	Hypothetical gene. (Os01t0693466-00)		Turquoise
Os01g0699450	2.08409	Hypothetical protein. (Os01t0699450-00)		Brown
Os01g0699500	2.08588	Serine/threonine protein kinase domain containing protein. (Os01t0699500-01)	MAP3K6	Brown
Os01g0699600	1.85405	Mitogen-activated protein kinase kinase kinase (MAPKKK), Negative regulation of seed dormancy (Os01t0699600-01)	MKKK62	Brown
Os01g0750300	7.45463	Cellulose synthase catalytic subunit, Secondary cell wall formation (Os01t0750300-01);Similar to cDNA clone:J023093O20, full insert sequence. (Os01t0750300-02);Similar to cDNA clone:J023093O20, full insert sequence. (Os01t0750300-03)	OsCESA4, BC7, Bc7(t)	Brown
Os01g0760800	7.74251	Homolog of Arabidopsis GLABRA2 (GL2), GL2-type homeodomain protein (Os01t0760800-01)	OsGL2	Brown
Os01g0761000	-2.49428	Conserved hypothetical protein. (Os01t0761000-01)		Grey
Os01g0764800	2.31111	Indole-3-acetic acid (IAA)-amido synthetase, Disease resistance, Abiotic stress tolerance (Os01t0764800-01)	GH3-2, OsGH3-2	Blue
Os01g0771100	-7.73812	Mitochondrial glycoprotein family protein. (Os01t0771100-01)		Turquoise
Os01g0773700	-1.63651	Similar to Photosystem II reaction center W protein (PSII 6.1 kDa protein) (Fragment). (Os01t0773700-02)	PSBW	Turquoise
Os01g0773800	3.25051	Hypothetical conserved gene. (Os01t0773800-00)	OsbHLH185, bHLH185	Yellow
Os01g0775400	6.7177	Similar to Cytokinin dehydrogenase 5 precursor (EC 1.5.99.12) (Cytokinin oxidase 5) (CKO5) (AtCKX5) (AtCKX6). (Os01t0775400-01)	CKX5	Grey
Os01g0783200	1.95364	Similar to Diacylglycerol kinase. (Os01t0783200-01);Similar to Diacylglycerol kinase. (Os01t0783200-02)	DGK7	Blue
Os01g0794100	7.28865	Conserved hypothetical protein. (Os01t0794100-01)		Yellow
Os01g0810300	2.00619	Similar to Calmodulin-like protein. (Os01t0810300-01)	CAM61	Brown
Os01g0819700	-7.58076	Hypothetical conserved gene. (Os01t0819700-01)		Turquoise
Os01g0839100	2.71959	Zinc finger, C2H2 domain containing protein. (Os01t0839100-01)	ZFP179	Brown
Os01g0863300	4.19486	Similar to MCB2 protein. (Os01t0863300-01)		Brown
Os01g0866400	-2.21916	Similar to Fructose-1,6-bisphosphatase (EC 3.1.3.11) (Fragment). (Os01t0866400-01)	MOC2	Turquoise
Os01g0866500	-1.92509	Similar to Soluble inorganic pyrophosphatase (EC 3.6.1.1) (Pyrophosphate phospho- hydrolase) (PPase). (Os01t0866500-01)	sPPase, Soluble Inorganic Pyrophosphatase	Turquoise
Os01g0871200	-1.5676	Zinc finger, C2H2-type domain containing protein. (Os01t0871200-01);Zinc finger, C2H2-type domain containing protein. (Os01t0871200-02);Zinc finger, C2H2-type domain containing protein. (Os01t0871200-03);Zinc finger, C2H2-type domain containing protein. (Os01t0871200-04)	OsbHLH033, bHLH033, bHLH33, OsZFP, ZFP	Turquoise
Os01g0879200	4.87245	Plant disease resistance response protein domain containing protein. (Os01t0879200-01)	DRR206	Brown
Os01g0882400	-1.65736	Protein of unknown function DUF679 domain containing protein. (Os01t0882400-01)		Grey
Os01g0882500	-2.4603	Similar to NADH dehydrogenase I subunit N. (Os01t0882500-00)		Grey
Os01g0884200	1.52551	Hypothetical gene. (Os01t0884200-01)		Yellow
Os01g0887100	7.60243	Similar to 4-(Cytidine 5'-diphospho)-2-C-methyl-D-erythritol synthase. (Os01t0887100-01)	OsCMS, CMS, OsIspD, IspD	Brown
Os01g0899800	7.46343	Pathogenesis-related transcriptional factor and ERF domain containing protein. (Os01t0899800-01)	PLT5	Grey
Os01g0910900	-1.35184	Conserved hypothetical protein. (Os01t0910900-01)		Grey
Os01g0924000	-1.8188	Similar to Chloroplast 50S ribosomal protein L27 (Fragment). (Os01t0924000-01);Similar to 50S ribosomal protein L27, chloroplastic. (Os01t0924000-02)		Turquoise
Os01g0926800	1.81021	Cellular retinaldehyde-binding/triple function, N-terminal domain containing protein. (Os01t0926800-01)	sec14 like protein	Blue
Os01g0950300	3.62711	Conserved hypothetical protein. (Os01t0950300-01)	GSTU42	Brown
Os01g0963000	2.68288	Similar to Peroxidase BP 1 precursor. (Os01t0963000-01);Similar to Peroxidase BP 1 precursor. (Os01t0963000-04)	prx22, OsPRX22	Blue
Os01g0966500	3.62521	Similar to Vacuolar protein sorting 55 containing protein. (Os01t0966500-01);Similar to Vacuolar protein sorting 55 containing protein. (Os01t0966500-02)		Grey
Os02g0101500	-1.57428	Peroxisomal hydroxypyruvate reductase, NADH-dependent HPR, Photorespiratory metabolism (Os02t0101500-01);Similar to NADH-dependent hydroxypyruvate reductase (EC 1.1.1.29) (Fragment). (Os02t0101500-02)	OsHPR1, HPR1	Turquoise
Os02g0103800	-1.24802	Leaf-type ferredoxin-NADP+-oxidoreductase, Regulation of electron partitioning in the chloroplast (Os02t0103800-01);Similar to Ferredoxin NADP+ reductase (EC 1.18.1.2) (Fragment). (Os02t0103800-02);Similar to Ferredoxin--NADP reductase. (Os02t0103800-03)	OsLFNR1, LFNR1	Turquoise
Os02g0134200	1.95598	DUF1645 family protein, Regulation of stress-tolerance and grain length (Os02t0134200-01)	OsSGL	Brown
Os02g0140800	7.62482	Conserved hypothetical protein. (Os02t0140800-00)		Brown
Os02g0145000	6.13657	Hypothetical gene. (Os02t0145000-01);Similar to calmodulin binding protein. (Os02t0145000-02)		Blue
Os02g0150100	-4.72096	Similar to ATP-dependent RNA helicase DDX41. (Os02t0150100-01);Similar to DEAD-box protein abstrakt. (Os02t0150100-02)	OsRH35A	Turquoise
Os02g0184200	-1.75043	Similar to Vacuolar proton pyrophosphatase. (Os02t0184200-01)		Turquoise
Os02g0184300	-1.65044	Hypothetical protein. (Os02t0184300-00)		Turquoise
Os02g0184700	7.4867	Cytochrome P450 family protein. (Os02t0184700-00)		Brown
Os02g0259600	-2.96852	Similar to 50S ribosomal protein L21, chloroplast precursor (CL21) (CS-L7). (Os02t0259600-01);Similar to 50S ribosomal protein L21. (Os02t0259600-02)	RPL21	Turquoise
Os02g0503100	8.03028	Similar to flavonoid 3-monooxygenase. (Os02t0503100-00)	cytochrome P450 71A1	Grey
Os02g0533800	-1.59373	Similar to ATPase inhibitor. (Os02t0533800-01)		Turquoise
Os02g0533900	-1.58078	Similar to Carbon-nitrogen hydrolase family protein. (Os02t0533900-01);Similar to Carbon-nitrogen hydrolase family protein. (Os02t0533900-02)	CPA1	Grey
Os02g0568700	6.09531	Terpene synthase-like domain containing protein. (Os02t0568700-00)	OsTPS5, TPS5	Grey
Os02g0570400	1.47028	Similar to Ent-kaurene synthase 1A. (Os02t0570400-01)	KS7	Blue
Os02g0570800	7.29814	Hypothetical protein. (Os02t0570800-00)		Grey
Os02g0595700	-1.83255	Chloroplast translational elongation factor Tu. (Os02t0595700-01);Chloroplast elongation factor TuA (EF-TuA) precursor (Fragment). (Os02t0595700-02);Chloroplast translational elongation factor Tu. (Os02t0595700-04)	EFTU	Turquoise
Os02g0602900	6.97947	Conserved hypothetical protein. (Os02t0602900-01)		Yellow
Os02g0603800	1.19144	Similar to Isoprenoid biosynthesis-like protein (Fragment). (Os02t0603800-01)	OsHDS, HDS, OsIspG, IspG	Grey
Os02g0603900	1.42015	Hypothetical protein. (Os02t0603900-00)		Grey
Os02g0651300	-1.70524	Similar to OR. (Os02t0651300-01);Similar to OR. (Os02t0651300-02)	OR	Grey
Os02g0669366	2.67527	Hypothetical gene. (Os02t0669366-00)		Blue
Os02g0697900	-1.24392	Hypothetical protein. (Os02t0697900-01)		Grey
Os02g0698000	-1.30314	Similar to Phosphoribulokinase, chloroplast precursor (EC 2.7.1.19) (Phosphopentokinase) (PRKase) (PRK). (Os02t0698000-01);Similar to Phosphoribulokinase, chloroplast precursor (EC 2.7.1.19) (Phosphopentokinase) (PRKase) (PRK). (Os02t0698000-02);Similar to Phosphoribulokinase, chloroplast precursor (EC 2.7.1.19) (Phosphopentokinase) (PRKase) (PRK). (Os02t0698000-03)	OsPrk, Prk	Grey
Os02g0738100	7.98162	Conserved hypothetical protein. (Os02t0738100-01)		Brown
Os02g0739400	3.09211	Similar to Avr9/Cf-9 rapidly elicited protein 231 precursor. (Os02t0739400-01)	GATL6	Grey
Os02g0743400	4.90136	PIN protein, Auxin efflux carrier, Auxin transport and signaling, "Root, shoot and inflorescence development" (Os02t0743400-01)	OsPIN1b, REH1	Yellow
Os02g0743450	4.90136	Hypothetical protein. (Os02t0743450-00)		Yellow
Os02g0750200	-2.66807	Non-protein coding transcript. (Os02t0750200-01)		Turquoise
Os02g0754000	-6.93486	Similar to TLD family protein. (Os02t0754000-01);TLDc domain containing protein. (Os02t0754000-02)		Turquoise
Os02g0757100	8.2503	Similar to Phi-1 protein. (Os02t0757100-01)	PHI1	Grey
Os02g0782800	7.96314	Tetratricopeptide repeat domain-containing protein, Close ortholog of Arabidopsis BRU1, DNA repair, Determination of spikelet number (Os02t0782800-01)	DES4	Brown
Os02g0784400	-7.73937	Hypothetical conserved gene. (Os02t0784400-00)		Turquoise
Os02g0815500	-1.84774	Alcohol dehydrogenase class III (EC 1.1.1.1) (Glutathione-dependent formaldehyde dehydrogenase) (EC 1.2.1.1) (FDH) (FALDH) (GSH-FDH). (Os02t0815500-01)	OsGSNOR, GSNOR, GSNOR1, OsGSNOR1	Grey
Os02g0818000	-1.21088	Similar to Brown planthopper-induced resistance protein 1. (Os02t0818000-01)	OsCBSX3, OsCBSX3a, OsCBSX3b, OsCBSX3c, OsCBSX3d, OsCBSX3e	Turquoise
Os02g0823100	2.1073	Plasma membrane intrinsic protein, Promotion of plant tolerance to water deficit and growth (Os02t0823100-01)	OsPIP1;3	Grey
Os03g0103200	-3.06477	Similar to Physical impedance induced protein. (Os03t0103200-01)	HYPRP4	Turquoise
Os03g0114550	7.68261	Hypothetical protein. (Os03t0114550-00)		Brown
Os03g0117100	-1.5134	Peroxisomal protein, Response to salt and low nitrogen stresses (Os03t0117100-01);Peroxisomal biogenesis factor 11 family protein. (Os03t0117100-02)	PEX11-1, OsPEX11-1	Turquoise
Os03g0126000	2.16962	Similar to Phosphorybosyl anthranilate transferase 1. (Os03t0126000-01)	Rice binding protein, C-terminal binding protein	Blue
Os03g0129300	-1.39395	&beta; subunit of glyceraldehyde-3-phosphate dehydrogenase, Tolerance to low light stress, Contribution to the aroma phenotype (Os03t0129300-01);Similar to cDNA clone:J013118G18, full insert sequence. (Os03t0129300-02)	OsGAPB, OsGAPDHB	Turquoise
Os03g0158300	-2.40192	Glycoside hydrolase-type carbohydrate-binding domain containing protein. (Os03t0158300-01)		Turquoise
Os03g0165400	7.6863	Similar to Relative to SR12 protein (Fragment). (Os03t0165400-01);Similar to Beta-galactosidase. (Os03t0165400-02)	BGAL1	Brown
Os03g0181100	1.39716	Tify domain containing protein. (Os03t0181100-01);Tify domain containing protein. (Os03t0181100-02)	TIFY11B	Blue
Os03g0183200	-2.24031	Similar to AP2 domain containing protein, expressed. (Os03t0183200-01)	ERF69	Grey
Os03g0188500	3.02859	Glutelin family protein. (Os03t0188500-01)	AGP3	Brown
Os03g0194600	2.2996	Protein of unknown function DUF568, DOMON-like domain containing protein. (Os03t0194600-01)		Yellow
Os03g0206700	-8.33027	BTB/POZ fold domain containing protein. (Os03t0206700-00)		Turquoise
Os03g0219900	-4.44658	Similar to 50S ribosomal protein L15, chloroplast precursor (CL15) (Fragment). (Os03t0219900-01)		Grey
Os03g0225900	2.08405	Allene oxide synthase (CYP74A2), Biosynthesis of jasmonic acid (JA) (Os03t0225900-01);Allene oxide synthase. (Os03t0225900-02)	AOS2, OsAOS2, CYP74A2, OsAOS, OsAOS1	Blue
Os03g0227000	4.38733	Similar to Coatomer gamma subunit (Gamma-coat protein) (Gamma-COP). (Os03t0227000-01)		Blue
Os03g0241600	4.52282	Serine/threonine protein kinase-related domain containing protein. (Os03t0241600-01);Serine/threonine protein kinase-related domain containing protein. (Os03t0241600-02)	RLCK105	Brown
Os03g0246500	5.29168	Protein of unknown function DUF869, plant family protein. (Os03t0246500-01);Non-protein coding transcript. (Os03t0246500-02);Non-protein coding transcript. (Os03t0246500-03)		Yellow
Os03g0251350	-2.49037	NUCLEAR FACTOR Y (NF-Y) transcription factor, Control of heading date (Os03t0251350-01)	OsHAP5C, OsNF-YC2	Grey
Os03g0265500	2.57595	COI1 homolog, Jasmonate signaling (Os03t0265500-01);Similar to Coronatine-insensitive 1. (Os03t0265500-02)	OsCOI2	Grey
Os03g0267300	-1.42605	Similar to Fructose-1,6-bisphosphatase, chloroplast precursor (EC 3.1.3.11) (D- fructose-1,6-bisphosphate 1-phosphohydrolase) (FBPase). (Os03t0267300-01);Similar to Chloroplast fructose-1,6-bisphosphatase. (Os03t0267300-02)	OsCFR	Grey
Os03g0267500	-2.09861	Protein of unknown function DUF620 family protein. (Os03t0267500-01);Protein of unknown function DUF620 family protein. (Os03t0267500-02)		Grey
Os03g0277600	-2.68889	Similar to (clone wusl1032) mRNA sequence. (Os03t0277600-01)	OsDUF26, CRRSP, OsCRRSP55, CRRSP55	Grey
Os03g0277650	-2.62567	Similar to (clone wusl1032) mRNA sequence. (Os03t0277650-00)		Grey
Os03g0278900	-2.00409	ATPase, F0 complex, subunit B/B', bacterial and chloroplast family protein. (Os03t0278900-01)	F-type ATPase b, ATP synthase subunit b	Turquoise
Os03g0293100	-2.29182	Conserved hypothetical protein. (Os03t0293100-01)		Grey
Os03g0303100	7.53781	Protein of unknown function DUF1645 family protein. (Os03t0303100-01)		Grey
Os03g0342900	-1.5125	Dormancyauxin associated family protein. (Os03t0342900-02);Dormancyauxin associated family protein. (Os03t0342900-04)		Turquoise
Os03g0343900	-2.13163	Photosystem II PsbX domain containing protein. (Os03t0343900-01)	PSBX	Grey
Os03g0392250	7.61749	Hypothetical gene. (Os03t0392250-01)		Yellow
Os03g0425000	-7.50419	Similar to predicted protein. (Os03t0425000-01);RAP domain domain containing protein. (Os03t0425000-02);Similar to predicted protein. (Os03t0425000-03)	AL1	Turquoise
Os03g0437200	1.68297	C2H2-type zinc finger protein, Abscisic acid-induced antioxidant defence, Water stress and oxidative stress tolerance (Os03t0437200-01)	ZFP36	Brown
Os03g0570100	8.59771	Similar to Cytochrome P450 79A1 (EC 1.14.13.41) (Tyrosine N-monooxygenase) (Cytochrome P450Tyr). (Os03t0570100-01)		Blue
Os03g0581200	6.7958	Non-protein coding transcript. (Os03t0581200-01);Hypothetical conserved gene. (Os03t0581200-02);Non-protein coding transcript. (Os03t0581200-03);Hypothetical conserved gene. (Os03t0581200-04)		Grey
Os03g0634400	5.59414	Serine/threonine protein kinase domain containing protein. (Os03t0634400-01)	CIPK07	Blue
Os03g0660050	-8.54874	Non-protein coding transcript. (Os03t0660050-00)		Turquoise
Os03g0680500	7.95687	Ankyrin repeat domain containing protein. (Os03t0680500-01)		Yellow
Os03g0693900	6.28912	Similar to Oxalate oxidase 1 (EC 1.2.3.4) (Germin). (Os03t0693900-00)	OXO3	Brown
Os03g0704000	-2.56674	Similar to 30S ribosomal protein S13. (Os03t0704000-00)		Grey
Os03g0715400	7.52948	Membrane protein,Tapt1/CMV receptor domain containing protein. (Os03t0715400-01)		Brown
Os03g0717000	7.65664	Similar to TMK protein precursor. (Os03t0717000-01);Similar to TMK protein. (Os03t0717000-02)	TMK	Blue
Os03g0728800	4.84685	Similar to RNA helicase (Fragment). (Os03t0728800-01);Similar to cDNA clone:J013129E17, full insert sequence. (Os03t0728800-02)	OsRH16	Grey
Os03g0734700	6.7127	Mitochondrial substrate carrier family protein. (Os03t0734700-01)		Yellow
Os03g0738400	-1.49601	Serine hydroxymethyltransferase, Regulatory function in photorespiration, Regulation of chilling tolerance (Os03t0738400-01);Similar to Serine hydroxymethyltransferase. (Os03t0738400-02);Similar to Serine hydroxymethyltransferase. (Os03t0738400-03)	OsSHM1, OsSHMT1, OsCDM1, OsSHMT	Turquoise
Os03g0751100	5.9368	Iron-deficiency-regulated oligopeptide transporter, Iron homeostasis (Os03t0751100-01);Similar to Glutathione transporter. (Os03t0751100-02)	OPT, OsOPT7, OPT7	Blue
Os03g0757600	7.43661	UDP-glucuronosyl/UDP-glucosyltransferase family protein. (Os03t0757600-01);Similar to Indole-3-acetate beta-glucosyltransferase. (Os03t0757600-02)		Blue
Os03g0765900	-2.17187	PetM of cytochrome b6/f complex subunit 7 domain containing protein. (Os03t0765900-01)	Cytochrome b6f subunit 7	Turquoise
Os03g0769500	7.35726	EF-Hand type domain containing protein. (Os03t0769500-01)	CaM-like protein	Brown
Os03g0770800	7.36932	CSLC9. (Os03t0770800-01)	CSLC9	Brown
Os03g0773800	-1.33989	Similar to Malate dehydrogenase, glyoxysomal precursor (EC 1.1.1.37) (mbNAD-MDH). (Os03t0773800-01);Similar to Malate dehydrogenase, glyoxysomal precursor (EC 1.1.1.37) (mbNAD-MDH). (Os03t0773800-02);Similar to Malate dehydrogenase, glyoxysomal precursor (EC 1.1.1.37) (mbNAD-MDH). (Os03t0773800-03)	malate dehydrogenase	Turquoise
Os03g0786100	-1.64376	Glycolate oxidase, Photorespiratory enzyme, Strong regulation over photosynthesis, Feed-back inhibition on Rubisco activase (Os03t0786100-01);Similar to Glycolate oxidase (EC 1.1.3.15) (Fragment). (Os03t0786100-02)	OsGLO1	Turquoise
Os03g0795500	-1.87028	Thioredoxin, core domain containing protein. (Os03t0795500-01)	TRXz, OsTRXz	Grey
Os03g0797300	4.03287	Similar to benzoxazinless1. (Os03t0797300-01)		Grey
Os03g0826200	-2.29676	Conserved hypothetical protein. (Os03t0826200-01)		Grey
Os03g0835900	1.43113	Similar to Ferredoxin III, chloroplast precursor (Fd III). (Os03t0835900-01)	OsFd3, Fd3	Yellow
Os03g0848250	7.76683	Hypothetical protein. (Os03t0848250-00)		Yellow
Os03g0848300	-6.73653	Similar to Actin-related protein 2/3 complex subunit 4 (ARP2/3 complex 20 kDa subunit) (p20-ARC). (Os03t0848300-01);Similar to actin-related protein 2/3 complex subunit 4. (Os03t0848300-02)		Turquoise
Os03g0850900	-2.69122	Similar to Chemocyanin precursor (Basic blue protein) (Plantacyanin). (Os03t0850900-01)	UCL12	Grey
Os04g0121800	1.01859	Hypothetical conserved gene. (Os04t0121800-01)		Blue
Os04g0142400	2.75341	Conserved hypothetical protein. (Os04t0142400-01)		Blue
Os04g0179700	2.42754	9-beta-pimara-7,15-diene synthase, Momilactone phytoalexins biosynthesis, Defense response (Os04t0179700-01)	OsKS4, OsKSL4, OsDTS2	Blue
Os04g0180400	2.0919	Similar to Cytochrome P450 99A2. (Os04t0180400-01)	CYP99A2	Blue
Os04g0180500	1.6924	Hypothetical protein. (Os04t0180500-00)		Brown
Os04g0234600	-2.05232	Sedoheptulose 1,7-bisphosphatase involved in Calvin cycle, Plant growth and grain yield (Os04t0234600-01);Similar to Sedoheptulose-1,7-bisphosphatase. (Os04t0234600-02);Similar to Sedoheptulose-1,7-bisphosphatase. (Os04t0234600-03)	OsSBPase	Turquoise
Os04g0288100	6.61533	Similar to Auxin-binding protein ABP20. (Os04t0288100-00)		Grey
Os04g0293600	-6.26502	Hypothetical protein. (Os04t0293600-01)		Turquoise
Os04g0445200	-1.86931	RmlC-like jelly roll fold domain containing protein. (Os04t0445200-01)		Turquoise
Os04g0445850	-6.86383	Non-protein coding transcript. (Os04t0445850-00)		Grey
Os04g0459500	-1.91417	Similar to H0219H12.1 protein. (Os04t0459500-01);Similar to GADPH (383 AA) (Fragment). (Os04t0459500-02)		Turquoise
Os04g0463500	2.00742	Similar to Anthranilate synthase beta chain. (Os04t0463500-01)	TDD1	Blue
Os04g0485300	-2.19795	Glucose-6-phosphate dehydrogenase. (Os04t0485300-01);Glucose-6-phosphate dehydrogenase. (Os04t0485300-02);Similar to Glucose-6-phosphate 1-dehydrogenase. (Os04t0485300-03);Similar to Glucose-6-phosphate 1-dehydrogenase. (Os04t0485300-04)	OsG6PDH2, OsG6PDH1, OsG6PDH	Grey
Os04g0490800	-1.57447	Haloacid dehalogenase-like hydrolase domain containing protein. (Os04t0490800-01)	Os4NPP1, 4NPP1	Turquoise
Os04g0493400	1.44823	Similar to Chitinase. (Os04t0493400-01)	CHT4	Brown
Os04g0497700	-1.93173	Similar to CONSTANS-like protein. (Os04t0497700-01);Similar to OSIGBa0092E01.11 protein. (Os04t0497700-02)	OsBBX12, OsC, OsCCT16, BBX12, CCT16	Turquoise
Os04g0548400	7.96083	Protein kinase, core domain containing protein. (Os04t0548400-01)	RLCK156	Brown
Os04g0549600	-1.8494	Chaperone DnaJ protein, Negative regulation of rice innate immunity, Basal resistance to Magnaporthe oryzae (Os04t0549600-01);Similar to OSIGBa0134H18.3 protein. (Os04t0549600-02)	OsDjA6	Turquoise
Os04g0549650	-2.03381	Non-protein coding transcript. (Os04t0549650-00)		Grey
Os04g0563350	6.89695	Conserved hypothetical protein. (Os04t0563350-01)		Grey
Os04g0568500	-8.01456	Conserved hypothetical protein. (Os04t0568500-00)		Grey
Os04g0585100	-7.67676	Zinc finger, DHHC-type domain containing protein. (Os04t0585100-01)		Turquoise
Os04g0585150	-7.67676	Non-protein coding transcript. (Os04t0585150-00)		Turquoise
Os04g0598000	-1.98744	Similar to OSJNba0093F12.14 protein. (Os04t0598000-01)		Grey
Os04g0603100	-1.54326	Hypothetical protein. (Os04t0603100-01)		Grey
Os04g0603200	-1.54326	Similar to C-terminal zinc-finger (Fragment). (Os04t0603200-01);Similar to OSIGBa0118P15.2 protein. (Os04t0603200-03)	RMT1	Grey
Os04g0606200	2.92144	Similar to OSIGBa0113I13.1 protein. (Os04t0606200-01)		Blue
Os04g0633300	8.36451	Similar to H0613A10.4 protein. (Os04t0633300-00)		Blue
Os04g0653700	7.81265	Conserved hypothetical protein. (Os04t0653700-01)	glycine-rich RNA-binding protein	Blue
Os04g0670100	-7.62501	Similar to H0818H01.13 protein. (Os04t0670100-00)		Turquoise
Os04g0670150	-7.59136	Hypothetical protein. (Os04t0670150-00)		Turquoise
Os04g0675101	7.56147	ATPase-like, ATP-binding domain domain containing protein. (Os04t0675101-00)		Grey
Os04g0692600	-2.8385	Stay-Green like protein, Regulation of chlorophyll degradation (Os04t0692600-01);Staygreen protein domain containing protein. (Os04t0692600-02);Staygreen protein domain containing protein. (Os04t0692600-03)	OsSGRL	Turquoise
Os05g0101400	-1.8958	Similar to 50S ribosomal protein L28, chloroplast precursor. (Os05t0101400-01);Similar to 50S ribosomal protein L28. (Os05t0101400-02)		Turquoise
Os05g0110100	-1.71888	Heat shock protein DnaJ, cysteine-rich domain domain containing protein. (Os05t0110100-01);Heat shock protein DnaJ, cysteine-rich domain domain containing protein. (Os05t0110100-02)		Turquoise
Os05g0158700	7.80245	Similar to OsGA2ox1. (Os05t0158700-01)		Brown
Os05g0164900	7.52726	Kelch repeat type 1 domain containing protein. (Os05t0164900-01)		Blue
Os05g0172000	3.41757	Conserved hypothetical protein. (Os05t0172000-01)	OsFbox249, Os_F0030	Blue
Os05g0183100	1.7467	WRKY transcription factor, Positive regulation of blast and bacteria blight resistance (Os05t0183100-01)	OsWRKY67	Yellow
Os05g0247100	-1.48945	Similar to Glycosyl hydrolases family 18. (Os05t0247100-01);Chitinase III protein, Xylanase inhibitor, Regulation of abiotic stress response, Resistance to herbivores (Os05t0247100-02)	DIP3, XIP, OsHI-XIP	Grey
Os05g0325400	7.76346	Conserved hypothetical protein. (Os05t0325400-01);Hypothetical conserved gene. (Os05t0325400-02)		Brown
Os05g0355400	-2.48857	UspA domain containing protein. (Os05t0355400-01)	UspA, OsUspA	Turquoise
Os05g0355450	-2.53936	Hypothetical protein. (Os05t0355450-01)		Turquoise
Os05g0377000	6.69418	Similar to Acyl carrier protein. (Os05t0377000-01)		Brown
Os05g0385400	7.40787	Conserved hypothetical protein. (Os05t0385400-01)		Brown
Os05g0388500	-1.82853	Similar to 50S ribosomal protein L1. (Os05t0388500-01)	Chloroplast 50S ribosomal protein L1	Turquoise
Os05g0388550	-1.82853	Non-protein coding transcript. (Os05t0388550-00)		Turquoise
Os05g0390500	7.86177	BRCT domain containing protein. (Os05t0390500-01)		Blue
Os05g0395400	6.90722	Hypothetical protein. (Os05t0395400-00)		Blue
Os05g0444300	-6.78732	Protein of unknown function DUF914, eukaryotic family protein. (Os05t0444300-01)		Grey
Os05g0466600	3.39759	Similar to Histone H4. (Os05t0466600-01)		Yellow
Os05g0496200	-1.8765	Similar to 3-phosphoglycerate kinase (Fragment). (Os05t0496200-01);Similar to phosphoglycerate kinase. (Os05t0496200-02);Similar to phosphoglycerate kinase. (Os05t0496200-03)	PGK3	Turquoise
Os05g0501325	7.36995	Conserved hypothetical protein. (Os05t0501325-00)		Brown
Os05g0542800	6.6692	Pectin lyase fold/virulence factor domain containing protein. (Os05t0542800-01);Similar to polygalacturonase. (Os05t0542800-02);Similar to polygalacturonase. (Os05t0542800-03)	OsPGL9, PGL9	Blue
Os05g0560000	-1.84803	Photosystem I reaction center subunit VI, chloroplast precursor (PSI- H) (Light-harvesting complex I 11 kDa protein) (GOS5 protein). (Os05t0560000-01)	PSAH	Turquoise
Os05g0562200	-1.78686	Drought induced 19 family protein. (Os05t0562200-01)	OsDi19-1	Grey
Os05g0576600	1.77038	Conserved hypothetical protein. (Os05t0576600-01)		Blue
Os06g0101600	-1.71106	Plastocyanin, chloroplast precursor. (Os06t0101600-01)	PC	Turquoise
Os06g0107700	-1.48248	Leaf-type ferredoxin-NADP+-oxidoreductase, Regulation of electron partitioning in the chloroplast (Os06t0107700-01)	OsLFNR2, LFNR2, FNR	Turquoise
Os06g0164500	-8.23658	Conserved hypothetical protein. (Os06t0164500-00)		Grey
Os06g0194900	1.59781	Sucrose synthase 2 (EC 2.4.1.13). (Os06t0194900-01);Sucrose synthase 2 (EC 2.4.1.13). (Os06t0194900-02);Sucrose synthase 2 (EC 2.4.1.13). (Os06t0194900-03);Similar to Sucrose synthase 2. (Os06t0194900-04)	RSUS2	Blue
Os06g0195025	5.14632	Hypothetical protein. (Os06t0195025-00)		Blue
Os06g0214800	-6.19919	Alpha/beta hydrolase fold-3 domain containing protein. (Os06t0214800-01);Alpha/beta hydrolase fold-3 domain containing protein. (Os06t0214800-02)	GID1L2	Grey
Os06g0218900	7.74691	Similar to predicted protein. (Os06t0218900-00)		Brown
Os06g0257200	6.03374	Similar to Signal recognition particle 9 kDa protein. (Os06t0257200-01)		Blue
Os06g0264800	-1.45176	Similar to Threonine endopeptidase. (Os06t0264800-01);Non-protein coding transcript. (Os06t0264800-04)		Turquoise
Os06g0493100	2.20203	Conserved hypothetical protein. (Os06t0493100-01)	bphi008a, BpHi008A, OsRALF-22, OsRALF22, RALF-22, RALF22	Blue
Os06g0549900	2.96406	FAD linked oxidase, N-terminal domain containing protein. (Os06t0549900-01)		Blue
Os06g0549950	3.34798	Hypothetical protein. (Os06t0549950-00)		Grey
Os06g0551500	-7.72723	Conserved hypothetical protein. (Os06t0551500-01)		Turquoise
Os06g0569500	2.33415	Ent-kaurene oxidase, Diterpenoid phytoalexin biosynthesis (Os06t0569500-01)	KO4, OsKO4, OsKOL4, KOS1, CYP701A8, OsKO2	Blue
Os06g0591200	1.22755	Conserved hypothetical protein. (Os06t0591200-01)		Blue
Os06g0591400	1.0417	Conserved hypothetical protein. (Os06t0591400-01)		Blue
Os06g0596300	4.94698	Similar to Acyl-ACP thioesterase (Fragment). (Os06t0596300-01)		Brown
Os06g0611900	-1.54513	Similar to Glycine decarboxylase P subunit. (Os06t0611900-01);Similar to Victorin binding protein. (Os06t0611900-02)	GDCP	Turquoise
Os06g0691600	-3.61759	EF-Hand type domain containing protein. (Os06t0691600-01)	CML29	Grey
Os06g0702700	2.66301	Butirosin biosynthesis, BtrG-like domain containing protein. (Os06t0702700-01)		Blue
Os06g0703300	7.96099	Hypothetical conserved gene. (Os06t0703300-01);Protein of unknown function DUF594 family protein. (Os06t0703300-02)		Brown
Os06g0703400	7.91805	Hypothetical protein. (Os06t0703400-01)		Brown
Os06g0711800	-2.35938	Pectinesterase inhibitor domain containing protein. (Os06t0711800-01)		Turquoise
Os06g0715200	-7.71333	Conserved hypothetical protein. (Os06t0715200-01)		Grey
Os07g0105600	-2.8426	Photosystem II oxygen evolving complex protein PsbQ family protein. (Os07t0105600-01)		Turquoise
Os07g0108300	-1.37201	Similar to Alanine aminotransferase. (Os07t0108300-01);Similar to Alanine aminotransferase. (Os07t0108300-02)	ALT-2	Turquoise
Os07g0119400	7.66791	Ascorbate oxidase, Abiotic stress response (Os07t0119400-01)	OsAAO3	Grey
Os07g0129200	2.61735	Pathogenesis-related 1a protein, Regulation of abiotic stress responses (Os07t0129200-01)	PR1A, OsPR1a, OsPR-1a, PR1a, OsPR1#074, OsPR1-74, PR-1a, OsSCP, SCP	Blue
Os07g0141400	-1.94038	Similar to 23 kDa polypeptide of photosystem II. (Os07t0141400-01);Similar to 23 kDa polypeptide of photosystem II. (Os07t0141400-02)	PSBP	Turquoise
Os07g0148900	-1.77396	Photosystem I protein-like protein. (Os07t0148900-01)	PSAK	Turquoise
Os07g0152900	-1.74268	Similar to Glycolate oxidase (EC 1.1.3.15) (Fragment). (Os07t0152900-01);Similar to Glycolate oxidase. (Os07t0152900-02);Similar to Glycolate oxidase (EC 1.1.3.15) (Fragment). (Os07t0152900-03);Similar to Glycolate oxidase (EC 1.1.3.15) (Fragment). (Os07t0152900-04)	GLO5	Turquoise
Os07g0160400	-1.69043	Glyoxalase/bleomycin resistance protein/dioxygenase domain containing protein. (Os07t0160400-01)	GLYI9	Grey
Os07g0182100	3.05903	Similar to Tryptophan synthase alpha chain. (Os07t0182100-01)	OsTSA, pOsTSA, TSbeta	Blue
Os07g0190000	1.96931	Similar to 1-deoxy-D-xylulose 5-phosphate synthase 2 precursor. (Os07t0190000-01)	DXS3	Blue
Os07g0211000	8.09944	Hypothetical conserved gene. (Os07t0211000-00)	EXO70X3	Brown
Os07g0212200	-2.37782	Similar to MRNA-binding protein (Fragment). (Os07t0212200-01)		Turquoise
Os07g0217600	1.4386	CytochromeP450 monooxygenase, Diterpenoid phytoalexin biosynthesis, Bacterial blight resistance (Os07t0217600-01)	CYP71Z2, Oscyp71Z2	Blue
Os07g0218700	1.72134	Cytochrome P450 family protein. (Os07t0218700-01)		Grey
Os07g0218766	1.95386	Hypothetical protein. (Os07t0218766-00)		Grey
Os07g0243200	-3.39217	Plastidic large subunit of ADP-glucose pyrophosphorylase (AGP), Starch synthesis in rice pollen (Os07t0243200-01)	AGPL4, OsAGPL4, APL4, OsAPL4, OsSTA193	Grey
Os07g0255300	-6.18443	Conserved hypothetical protein. (Os07t0255300-01)		Grey
Os07g0264000	7.53433	Conserved hypothetical protein. (Os07t0264000-01);Conserved hypothetical protein. (Os07t0264000-02);Conserved hypothetical protein. (Os07t0264000-03);Conserved hypothetical protein. (Os07t0264000-04)		Brown
Os07g0417200	7.37142	Similar to Delta 12 oleic acid desaturase FAD2. (Os07t0417200-01)	OsFAD2-2, FAD2-2, OsaFAD2-3, FAD2-3	Brown
Os07g0424400	3.49078	Similar to Cellulose synthase-7. (Os07t0424400-01);Similar to cDNA clone:J023086F23, full insert sequence. (Os07t0424400-02);Similar to cDNA clone:J023086F23, full insert sequence. (Os07t0424400-03);Similar to cDNA clone:J023086F23, full insert sequence. (Os07t0424400-04);Similar to cDNA clone:J023086F23, full insert sequence. (Os07t0424400-05);Similar to Cellulose synthase-7. (Os07t0424400-06)	CESA3	Blue
Os07g0435300	-1.91378	Photosystem I reaction center subunit IV, chloroplast precursor (PSI- E) (Photosystem I 10.8 kDa polypeptide). (Os07t0435300-01)	PSAE	Turquoise
Os07g0442900	3.16902	Uncharacterised protein family UPF0497, trans-membrane plant subgroup domain containing protein. (Os07t0442900-01)		Grey
Os07g0447200	6.31039	Similar to OSIGBa0102I15.5 protein. (Os07t0447200-01)		Brown
Os07g0469100	-1.62072	Similar to Thylakoid membrane phosphoprotein 14 kDa, chloroplast precursor. (Os07t0469100-01);Similar to Thylakoid membrane phosphoprotein 14 kDa, chloroplast precursor. (Os07t0469100-02)		Grey
Os07g0513000	-2.31505	Similar to ATP synthase gamma chain, chloroplast (EC 3.6.1.34) (Fragment). (Os07t0513000-01);Similar to ATP synthase gamma chain, chloroplast (EC 3.6.1.34) (Fragment). (Os07t0513000-02)	ATP synthase g-chain, ATP synthase gamma chain, F-type ATPase gamma	Turquoise
Os07g0539900	1.5929	Similar to Beta-1,3-glucanase-like protein. (Os07t0539900-01)	PR2/Beta-1, 3-glucanase, Glycosyl hydrolase 17 family protein	Blue
Os07g0544800	-1.31552	Similar to Oxygen-evolving enhancer protein 3-2, chloroplast precursor (OEE3) (16 kDa subunit of oxygen evolving system of photosystem II) (OEC 16 kDa subunit) (Ferredoxin-NADP reductase binding protein) (BP). (Os07t0544800-01)	PSBQ	Grey
Os07g0556200	-1.96591	Rieske [2Fe-2S] region domain containing protein. (Os07t0556200-01)	PetC, OsPETC	Turquoise
Os07g0557200	-7.50136	Delayed-early response protein/equilibrative nucleoside transporter family protein. (Os07t0557200-01)		Turquoise
Os07g0577600	-1.58469	Similar to Type II chlorophyll a/b binding protein from photosystem I precursor. (Os07t0577600-01);Similar to Chlorophyll a-b binding protein. (Os07t0577600-02)	lhcA	Turquoise
Os07g0577700	1.68947	Succinyl-CoA synthetase-like domain containing protein. (Os07t0577700-01)	Succinate:CoA ligase (GDP-forming) alpha chain	Yellow
Os07g0580900	1.32778	Similar to GGDP synthase. (Os07t0580900-01);Similar to GGDP synthase. (Os07t0580900-02)	GGPPS1	Blue
Os07g0586100	7.69191	Similar to Esterase precursor (EC 3.1.1.-) (Early nodule-specific protein homolog) (Latex allergen Hev b 13). (Os07t0586100-01)	GELP91	Blue
Os07g0603800	4.03562	Nitrate transporter, Regulation of tiller number and grain yield (Os07t0603800-01);Similar to peptide transporter PTR2. (Os07t0603800-02);Nitrate transporter, Regulation of tiller number and grain yield (Os07t0603800-03)	OsNPF7.1a, OsNPF7.1	Brown
Os07g0622400	-7.74177	Hypothetical protein. (Os07t0622400-01)		Turquoise
Os07g0626200	-6.90644	DNA-binding SAP domain containing protein. (Os07t0626200-01);Hypothetical conserved gene. (Os07t0626200-02)		Turquoise
Os07g0647300	6.82724	Conserved hypothetical protein. (Os07t0647300-01)		Blue
Os07g0653050	7.59481	Conserved hypothetical protein. (Os07t0653050-00)		Brown
Os07g0658400	-1.2437	Ferredoxin-dependent glutamate synthase, Leaf senescence and nitrogen remobilization (Os07t0658400-02)	OsGLU, OsFd-GOGAT, Fd-GOGAT	Turquoise
Os07g0663700	1.16357	Similar to Oxidoreductase, short chain dehydrogenase/reductase family protein, expressed. (Os07t0663700-01)	OsSDR110C-MI3, SDR110C-MI3	Yellow
Os07g0663900	8.30064	Similar to Oxidoreductase, short chain dehydrogenase/reductase family protein, expressed. (Os07t0663900-00)		Yellow
Os07g0677100	-2.46815	Peroxidase. (Os07t0677100-01)	POX8.1	Turquoise
Os08g0104600	-1.22667	Ferredoxin1, Photosynthetic electron transport and carbon assimilation (Os08t0104600-02)	OsFd1	Turquoise
Os08g0105000	-6.28094	Homeodomain (PHD) transcriptional regulator, Flowering promoter (Os08t0105000-01);Zinc finger, RING/FYVE/PHD-type domain containing protein. (Os08t0105000-02);Similar to PHD-finger family protein. (Os08t0105000-03)	EHD3	Grey
Os08g0114300	2.275	D-arabinono-1,4-lactone oxidase domain containing protein. (Os08t0114300-01)		Blue
Os08g0119800	-1.97664	Similar to Photosystem II core complex proteins psbY, chloroplast precursor (L- arginine metabolising enzyme) (L-AME) [Contains: Photosystem II protein psbY-1 (psbY-A1); Photosystem II protein psbY-2 (psbY-A2)]. (Os08t0119800-01);Similar to Photosystem II core complex proteins psbY, chloroplast precursor (L- arginine metabolising enzyme) (L-AME) [Contains: Photosystem II protein psbY-1 (psbY-A1);…	PSBY	Turquoise
Os08g0121900	-6.94929	Protein of unknown function DUF23 family protein. (Os08t0121900-01);Similar to predicted protein. (Os08t0121900-02)		Grey
Os08g0121925	-6.94929	Hypothetical protein. (Os08t0121925-00)		Grey
Os08g0140300	2.27805	Aromatic L-amino acid decarboxylase (AADC), Senescence-induced serotonin biosynthesis (Os08t0140300-01)	TDC1, OsTDC, TDC2	Blue
Os08g0171700	8.14147	Conserved hypothetical protein. (Os08t0171700-01)		Grey
Os08g0189900	6.23731	Germin-like protein 8-10, Disease resistance (Os08t0189900-01)	GLP8-10, OsGLP8-10	Blue
Os08g0190100	4.0431	Germin-like protein 8-11, Disease resistance (Os08t0190100-01)	GLP8-11, OsGLP8-11	Blue
Os08g0200300	-1.664	Similar to Photosystem II 10 kDa polypeptide (Fragment). (Os08t0200300-02)	OsPsbR3, PsbR3	Turquoise
Os08g0233000	-3.17126	Non-protein coding transcript. (Os08t0233000-01)		Grey
Os08g0249300	-2.53381	Hypothetical protein. (Os08t0249300-00)		Grey
Os08g0390700	1.93469	Similar to 2-oxoglutarate-dependent oxygenase. (Os08t0390700-01)		Yellow
Os08g0402500	5.63325	Protein of unknown function DUF761, plant domain containing protein. (Os08t0402500-01)		Grey
Os08g0409900	7.506	Major facilitator superfamily protein. (Os08t0409900-01)		Yellow
Os08g0428400	3.22338	Tify domain containing protein. (Os08t0428400-01);Similar to ZIM motif family protein. (Os08t0428400-02)	TIFY6A	Blue
Os08g0434300	2.79528	Similar to Malate dehydrogenase precursor (EC 1.1.1.37). (Os08t0434300-01)	MDH	Brown
Os08g0473650	7.52477	Conserved hypothetical protein. (Os08t0473650-01)		Grey
Os08g0502700	-1.92332	Pyridoxal phosphate-dependent transferase, major region, subdomain 1 domain containing protein. (Os08t0502700-01);Similar to serine--glyoxylate aminotransferase. (Os08t0502700-03)		Turquoise
Os08g0509100	1.56614	Similar to Lipoxygenase, chloroplast precursor (EC 1.13.11.12). (Os08t0509100-01);Similar to Lipoxygenase. (Os08t0509100-02)	LOX8	Blue
Os08g0520850	-7.36862	Similar to chaperone protein dnaJ-related. (Os08t0520850-00)		Turquoise
Os08g0531200	5.0204	WD40 repeat domain containing protein. (Os08t0531200-01)	OsWD40-163	Grey
Os08g0538600	-1.36574	Stress up-regulated Nod 19 family protein. (Os08t0538600-01)		Turquoise
Os08g0549100	-1.27381	Similar to Peroxisome type ascorbate peroxidase. (Os08t0549100-01)	APX4	Turquoise
Os08g0562100	-2.73594	Similar to Sorghum chloroplast CM3 malate dehydrogenase (NADP) (Fragment). (Os08t0562100-01);Similar to Sorghum chloroplast CM3 malate dehydrogenase (NADP) (Fragment). (Os08t0562100-02)		Turquoise
Os09g0103500	-7.52666	Pseudouridine synthase domain containing protein. (Os09t0103500-01)		Grey
Os09g0252000	7.87536	Similar to Exosome complex exonuclease RRP41. (Os09t0252000-00)		Blue
Os09g0255400	3.77403	Similar to Indole-3-glycerol phosphate synthase, chloroplast precursor (EC 4.1.1.48) (IGPS). (Os09t0255400-01);Similar to indole-3-glycerol phosphate synthase. (Os09t0255400-02)	IGPS	Blue
Os09g0266000	-5.66823	Similar to predicted protein. (Os09t0266000-01);RNA-directed DNA polymerase (reverse transcriptase), related domain containing protein. (Os09t0266000-02);Similar to predicted protein. (Os09t0266000-03)		Turquoise
Os09g0272600	-1.47444	Conserved hypothetical protein. (Os09t0272600-01)		Turquoise
Os09g0273600	-7.89167	Hypothetical gene. (Os09t0273600-00)		Turquoise
Os09g0358500	7.57233	Hypothetical conserved gene. (Os09t0358500-00)		Grey
Os09g0360900	6.53116	Conserved hypothetical protein. (Os09t0360900-01)	ABCA6	Brown
Os09g0372900	6.87158	Hypothetical conserved gene. (Os09t0372900-01);Cyclin-like F-box domain containing protein. (Os09t0372900-02);Hypothetical conserved gene. (Os09t0372900-03)	OsFbox482, Os_F0167	Brown
Os09g0400200	-4.57258	Similar to Cinnamyl alcohol dehydrogenase (EC 1.1.1.195). (Os09t0400200-01)		Turquoise
Os09g0400300	-3.83046	Similar to Cinnamyl alcohol dehydrogenase (EC 1.1.1.195). (Os09t0400300-01)	CAD8C	Grey
Os09g0400400	7.13004	Cinnamyl alcohol dehydrogenase (EC 1.1.1.195). (Os09t0400400-01)	CAD8D	Yellow
Os09g0400600	1.99688	Hypothetical protein. (Os09t0400600-01)		Yellow
Os09g0400700	1.99461	Conserved hypothetical protein. (Os09t0400700-01)		Yellow
Os09g0434500	-1.12826	Similar to Ethylene response factor 2. (Os09t0434500-01)	ERF72	Turquoise
Os09g0438500	7.70986	Hypothetical conserved gene. (Os09t0438500-00)		Brown
Os09g0458300	-7.22507	Leucine-rich repeat, N-terminal domain containing protein. (Os09t0458300-01)		Grey
Os09g0481200	-1.43687	Similar to photosystem I reaction center subunit V. (Os09t0481200-01)	PSAG	Turquoise
Os09g0491788	7.92373	NAD(P)-binding domain containing protein. (Os09t0491788-01)	OsCCR15, CCR15	Yellow
Os09g0507300	7.26479	Ascorbate oxidase, Abiotic stress response (Os09t0507300-01)	OsAAO5	Blue
Os09g0534800	-3.63737	Transcription initiation factor IIB (General transcription factor TFIIB). (Os09t0534800-01);Similar to Transcription initiation factor IIB. (Os09t0534800-02)	OsTFIIB	Turquoise
Os09g0546100	7.38334	Small auxin-up RNA (SAUR), Auxin-responsive SAUR gene family member, Auxin synthesis and transport, Plant growth (Os09t0546100-01)	OsSAUR45, SAUR45	Brown
Os10g0104500	7.67875	Similar to Notchless-related. (Os10t0104500-01);Hypothetical conserved gene. (Os10t0104500-02)	OsWD40-175	Brown
Os10g0139700	7.9061	Cytochrome P450 family protein. (Os10t0139700-01)		Yellow
Os10g0184300	2.69035	ATPase, V0/A0 complex, 116-kDa subunit family protein. (Os10t0184300-01);Non-protein coding transcript. (Os10t0184300-02)		Blue
Os10g0198333	-7.52664	Conserved hypothetical protein. (Os10t0198333-01)		Grey
Os10g0214400	8.37865	GTP-binding signal recognition particle SRP54, G-domain containing protein. (Os10t0214400-01)		Brown
Os10g0330400	-1.33224	Protein of unknown function DUF179 family protein. (Os10t0330400-01)		Turquoise
Os10g0346300	7.03316	Cupredoxin domain containing protein. (Os10t0346300-01)	LAC17	Blue
Os10g0392400	1.15765	Tify domain containing protein. (Os10t0392400-01)	TIFY11D	Yellow
Os10g0415100	7.95421	Amino acid transporter, transmembrane domain containing protein. (Os10t0415100-01);Amino acid transporter, transmembrane domain containing protein. (Os10t0415100-02)	OsGAT4	Yellow
Os10g0417600	-1.52594	NAD(P)-binding domain containing protein. (Os10t0417600-01)	OsGME1, GME1	Turquoise
Os10g0439800	3.56185	Similar to H0813E03.1 protein. (Os10t0439800-00)	CYP71Z4	Blue
Os10g0450900	-1.97731	Cell wall structural protein, Tapetal differentiation, Pollen maturation (Os10t0450900-02)	OsGRP2	Turquoise
Os10g0468500	2.56665	Serine/threonine protein kinase-related domain containing protein. (Os10t0468500-01);Hypothetical conserved gene. (Os10t0468500-02)		Blue
Os10g0483100	7.78936	Conserved hypothetical protein. (Os10t0483100-01)		Brown
Os10g0492300	-2.62566	Similar to IAP100. (Os10t0492300-01)		Turquoise
Os10g0510500	1.72769	Auxin responsive SAUR protein family protein. (Os10t0510500-01)	SAUR56	Brown
Os10g0516250	6.99119	Hypothetical protein. (Os10t0516250-00)		Yellow
Os10g0521400	-4.32415	Alpha/beta hydrolase fold-1 domain containing protein. (Os10t0521400-01)		Grey
Os10g0527800	1.81199	Glutathione S-transferase, Regulation of leaf senescence (Os10t0527800-01)	OsGSTU12	Blue
Os10g0536500	-2.97896	Peptidase S10, serine carboxypeptidase, active site domain containing protein. (Os10t0536500-01)		Turquoise
Os10g0579900	7.85688	Hypothetical conserved gene. (Os10t0579900-00)		Yellow
Os11g0104150	6.91408	Conserved hypothetical protein. (Os11t0104150-01)		Blue
Os11g0107500	-1.77123	Tautomerase domain containing protein. (Os11t0107500-01)		Grey
Os11g0112200	2.09369	Similar to Cationic peroxidase 1 precursor (EC 1.11.1.7) (PNPC1). (Os11t0112200-01)	prx131	Grey
Os11g0115400	-1.56929	Lipid transfer protein LPT IV. (Os11t0115400-00)		Grey
Os11g0127800	-3.86231	Similar to FHA domain containing protein, expressed. (Os11t0127800-01);Similar to FHA domain containing protein, expressed. (Os11t0127800-02)	FHA domain containing protein	Turquoise
Os11g0151400	4.30802	Cytochrome P450 family protein. (Os11t0151400-01)	CYP94C2	Blue
Os11g0177400	8.28867	Similar to ATPase, coupled to transmembrane movement of substances. (Os11t0177400-01)	ABCG27	Blue
Os11g0229100	7.51716	Similar to B0616E02-H0507E05.11 protein. (Os11t0229100-01)		Yellow
Os11g0444700	-2.72862	Octicosapeptide/Phox/Bem1p domain containing protein. (Os11t0444700-01)	OsPB1, PB1	Grey
Os11g0490900	1.79687	Similar to WRKY transcription factor 72. (Os11t0490900-01)	WRKY72	Blue
Os11g0526200	-2.2436	Similar to predicted protein. (Os11t0526200-01)		Grey
Os11g0549300	7.9678	Similar to Protein kinase domain containing protein, expressed. (Os11t0549300-00)	RLCK330	Yellow
Os11g0592200	1.41	Pathogenesis-related (PR) protein, Drought tolerance, Abiotic stress response, Disease resistance (Os11t0592200-01)	OsPR4a, OsPR4	Yellow
Os11g0605800	6.66972	Non-protein coding transcript. (Os11t0605800-01)		Grey
Os11g0605900	6.44097	Conserved hypothetical protein. (Os11t0605900-01)		Yellow
Os11g0641500	3.49538	Cupredoxin domain containing protein. (Os11t0641500-01)	LAC23	Blue
Os11g0671000	-1.26812	Similar to Dormancy-associated protein. (Os11t0671000-01)	ARP1	Turquoise
Os11g0687200	7.42414	Hypothetical conserved gene. (Os11t0687200-01);von Willebrand factor, type A domain containing protein. (Os11t0687200-02);Hypothetical conserved gene. (Os11t0687200-03)		Blue
Os12g0111800	3.52435	Similar to Class III peroxidase 136. (Os12t0111800-00)		Blue
Os12g0124000	-2.39486	Similar to FHA domain containing protein, expressed. (Os12t0124000-01);Similar to FHA domain containing protein, expressed. (Os12t0124000-02);Similar to FHA domain containing protein, expressed. (Os12t0124000-03);Similar to FHA domain containing protein, expressed. (Os12t0124000-04);Similar to FHA domain containing protein, expressed. (Os12t0124000-05)		Turquoise
Os12g0150200	2.04777	Cytochrome P450 enzyme, Salt tolerance (Os12t0150200-01)	OsCYP450, CYP94C2b	Brown
Os12g0154800	3.9383	Germin-like protein 12-2, Disease resistance (Os12t0154800-01)	GLP12-2, OsGLP12-2	Brown
Os12g0154900	4.64096	Germin-like protein 12-3, Disease resistance (Os12t0154900-00)	GLP12-3, GLP12-1, OsGLP12-3	Yellow
Os12g0156866	6.82922	Similar to Amino acid permease family protein, expressed. (Os12t0156866-00)	OsCAT9	Brown
Os12g0188700	-1.56851	Similar to Thioredoxin M5, chloroplastic. (Os12t0188700-01);Thioredoxin m-type isoform, Redox regulation of chloroplast target proteins, Antifungal protein (Os12t0188700-02)	OsTrxm	Turquoise
Os12g0189400	-1.25362	Similar to Photosystem I reaction centre subunit N, chloroplast precursor (PSI- N). (Os12t0189400-01)	PSAN	Turquoise
Os12g0204600	-6.16445	NB-ARC domain containing protein. (Os12t0204600-01)		Turquoise
Os12g0212400	-7.51052	Hypothetical protein. (Os12t0212400-01)		Turquoise
Os12g0242100	-3.96384	Similar to Glycine-rich cell wall structural protein 1 precursor. (Os12t0242100-01)		Grey
Os12g0254201	-6.20643	Hypothetical conserved gene. (Os12t0254201-01)		Turquoise
Os12g0257450	-2.56285	Non-protein coding transcript. (Os12t0257450-01)		Grey
Os12g0258700	2.71698	Cupredoxin domain containing protein. (Os12t0258700-01)	LAC29	Blue
Os12g0260500	6.67317	Similar to Oxidoreductase, short chain dehydrogenase/reductase family protein, expressed. (Os12t0260500-01)		Brown
Os12g0268000	2.87922	Cytochrome P450 monooxygenase, Tryptamine 5-hydroxylase, Regulation of cell death and disease resistance (Os12t0268000-01)	SL, OsSL, CYP71P1, LLM1, CYP71A1, T5H	Blue
Os12g0274700	-2.56377	Similar to Petunia ribulose 1,5-bisphosphate carboxylase small subunit mRNA (clone pSSU 51), partial cds. (Fragment). (Os12t0274700-01);Similar to Petunia ribulose 1,5-bisphosphate carboxylase small subunit mRNA (clone pSSU 51), partial cds. (Fragment). (Os12t0274700-02)	RBCS	Turquoise
Os12g0274750	-2.87953	Hypothetical gene. (Os12t0274750-00)		Turquoise
Os12g0291066	-2.09287	Hypothetical gene. (Os12t0291066-00)		Turquoise
Os12g0291100	-1.81757	Similar to Petunia ribulose 1,5-bisphosphate carboxylase small subunit mRNA (clone pSSU 51), partial cds. (Fragment). (Os12t0291100-01);Similar to Ribulose bisphosphate carboxylase small chain. (Os12t0291100-02);Non-protein coding transcript. (Os12t0291100-03)	RBCS3	Turquoise
Os12g0291400	-1.81758	Similar to Petunia ribulose 1,5-bisphosphate carboxylase small subunit mRNA (clone pSSU 51), partial cds. (Fragment). (Os12t0291400-01)	RBCS5	Turquoise
Os12g0291733	-1.85058	Hypothetical gene. (Os12t0291733-00)		Turquoise
Os12g0292301	-1.544	Hypothetical gene. (Os12t0292301-00)		Grey
Os12g0292400	-1.64671	Similar to Petunia ribulose 1,5-bisphosphate carboxylase small subunit mRNA (clone pSSU 51), partial cds. (Fragment). (Os12t0292400-01)	RBCS4	Turquoise
Os12g0293100	5.56368	Similar to Telomerase reverse transcriptase. (Os12t0293100-01)	TERT	Blue
Os12g0420200	-1.875	Chloroplast stem-loop-binding protein of 41 kDa b, Chlorophyll biosynthesis and photosynthesis (Os12t0420200-01)	CSP41b, LGL1	Turquoise
Os12g0420400	-1.96982	Similar to Photosystem I reaction center subunit XI, chloroplast precursor (PSI- L) (PSI subunit V). (Os12t0420400-01);Similar to Photosystem I reaction center subunit XI, chloroplast precursor (PSI- L) (PSI subunit V). (Os12t0420400-02);Similar to Photosystem I reaction center subunit XI, chloroplastic. (Os12t0420400-03)	PSAL	Turquoise
Os12g0466200	-2.48754	Conserved hypothetical protein. (Os12t0466200-01)		Turquoise
Os12g0516350	-5.17887	Hypothetical conserved gene. (Os12t0516350-01)		Grey
Os12g0516400	-5.17887	Hypothetical conserved gene. (Os12t0516400-00)		Grey
Os12g0547100	-6.30675	Conserved hypothetical protein. (Os12t0547100-01);Conserved hypothetical protein. (Os12t0547100-02)		Turquoise
Os12g0555000	1.2479	Similar to Probenazole-inducible protein PBZ1. (Os12t0555000-01)	RSOSPR10	Yellow
Os12g0555200	1.31873	Similar to Probenazole-inducible protein PBZ1. (Os12t0555200-01)	PR10B	Blue
Os12g0555500	1.53537	Pathogen resistance protein PBZ1, 17 kDa RNase, Disease resistance (Os12t0555500-01)	OsPR10a, PBZ1	Blue
Os12g0609050	-2.39513	Hypothetical conserved gene. (Os12t0609050-01)		Grey
Os12g0619100	7.344	Heat shock protein DnaJ, cysteine-rich domain domain containing protein. (Os12t0619100-00)	OsDjA12	Brown
Os12g0639500	3.53488	ATPase, AAA-type, core domain containing protein. (Os12t0639500-01)		Grey
